# Supplementary material for: Deubiquitinating Enzyme Inhibitors Block Chikungunya Virus Replication
Source: Viruses. 2023 Feb 9;15(2):481. doi: 10.3390/v15020481 (PMC9966916; doi:10.3390/v15020481)
Supplement: Supplementary file 1 [file viruses-15-00481-s001.zip]

Archive with 1 entries (1 files):
- viruses-2133364-supplementary.pdf
